# Supplementary material for: Melittin Tryptophan Substitution with a Fluorescent Amino Acid Reveals the Structural Basis of Selective Antitumor Effect and Subcellular Localization in Tumor Cells
Source: Toxins (Basel). 2022 Jun 22;14(7):428. doi: 10.3390/toxins14070428 (PMC9318513; doi:10.3390/toxins14070428)
Supplement: Supplementary file 1 [file toxins-14-00428-s001.zip]

Archive with 1 entries (1 files):
- toxins-1698414-supplementary.pdf
